# Supplementary material for: Phylogenetic Relationships in the Miracle Berry Genus, Synsepalum, Sensu Lato, and Relatives (Sapotaceae)
Source: Plants (Basel). 2024 Dec 26;14(1):41. doi: 10.3390/plants14010041 (PMC11723033; doi:10.3390/plants14010041)
Supplement: Supplementary file 1 [file plants-14-00041-s001.zip]

Archive with 1 entries (1 files):
- plants-3357528-supplementary.pdf
